# Supplementary material for: A Rational Analysis on Key Parameters Ruling Zerovalent Iron-Based Treatment Trains: Towards the Separation of Reductive from Oxidative Phases
Source: Nanomaterials (Basel). 2021 Nov 3;11(11):2948. doi: 10.3390/nano11112948 (PMC8623565; doi:10.3390/nano11112948)
Supplement: Supplementary file 1 [file nanomaterials-11-02948-s001.zip]

Archive with 1 entries (1 files):
- nanomaterials-1428843-supplementary.pdf
